# Supplementary material for: Dietary Interventions for Adults with Type 1 Diabetes: Clinical Outcomes, Guideline Alignment, and Research Gaps—A Scoping Review
Source: Nutrients. 2025 Oct 24;17(21):3349. doi: 10.3390/nu17213349 (PMC12609816; doi:10.3390/nu17213349)
Supplement: Supplementary file 1 [file nutrients-17-03349-s001.zip]

Archive with 1 entries (1 files):
- nutrients-3877237-supplementary.pdf
